# Supplementary material for: Influence of Canonical and Non-Canonical IFNLR1 Isoform Expression on Interferon Lambda Signaling
Source: Viruses. 2023 Feb 25;15(3):632. doi: 10.3390/v15030632 (PMC10052089; doi:10.3390/v15030632)
Supplement: Supplementary file 1 [file viruses-15-00632-s001.zip]

Archive with 2 entries (2 files):
- viruses-2168574-supplementary.pdf
- viruses-2168574-supplementary.xlsx
